# Supplementary material for: Identification of Prognostic miRNAs Associated With Immune Cell Tumor Infiltration Predictive of Clinical Outcomes in Patients With Non-Small Cell Lung Cancer
Source: Front Oncol. 2021 Jul 1;11:705869. doi: 10.3389/fonc.2021.705869 (PMC8281680; doi:10.3389/fonc.2021.705869)
Supplement: Supplementary file 6 [file Table_1.xlsx]

## Sheet: Table S1
35 miRNA Spearman coefficient
miRNA	Spearman	P
MIR7848	0.507073	1.02e-71
MIR4420	0.452281	1.13e-55
MIR8071-2	0.406774	2.48e-44
MIR4538	0.346013	1.07e-31
MIR4539	0.335113	9.84e-30
MIR27A	0.334794	1.09e-29
MIR4537	0.332898	2.34e-29
MIR30C2	0.325771	4.24e-28
MIR23A	0.299347	9.27e-24
MIR146B	0.295345	3.62e-23
MIR8071-1	0.290316	2.14e-22
MIR126	0.287379	5.53e-22
MIR3677	0.284472	1.46e-21
MIR5195	0.279244	8.18e-21
MIR6075	0.272597	6.84e-20
MIR6071	0.263813	1.09e-18
MIRLET7D	0.259271	4.47e-18
MIR34C	0.237973	2.23e-15
MIR4635	0.227655	3.55e-14
MIR23B	0.225334	6.49e-14
MIR27B	0.22447	8.11e-14
MIR135A1	0.215866	7.23e-13
MIR4257	0.215752	7.38e-13
MIR3671	0.202445	1.89e-11
MIR25	-0.201503	2.3e-11
MIR559	-0.208169	4.82e-12
MIR554	-0.225815	5.75e-14
MIR6740	-0.227154	4.03e-14
MIR3942	-0.229987	1.96e-14
MIR6797	-0.247863	1.28e-16
MIR7111	-0.263609	1.14e-18
MIR4258	-0.272854	6.37e-20
MIR659	-0.280093	6.21e-21
MIR6835	-0.31703	1.28e-26
MIR4653	-0.376858	9.13e-38
