# Supplementary material for: Identification of Prognostic miRNAs Associated With Immune Cell Tumor Infiltration Predictive of Clinical Outcomes in Patients With Non-Small Cell Lung Cancer
Source: Front Oncol. 2021 Jul 1;11:705869. doi: 10.3389/fonc.2021.705869 (PMC8281680; doi:10.3389/fonc.2021.705869)
Supplement: Supplementary file 7 [file Table_2.xlsx]

## Sheet: Sheet1
The expression of ten candidate miRNAs in TCGA datasets.
microRNA	Regulated	coef	Log2 fold change	p-value	FDR
hsa-miR-146b	Upregulated	0.289913	2.18915	0.00107998	0.00695028
hsa-miR-27b	Upregulated	0.278865	3.78526	2.84781e-09	6.87272e-08
hsa-miR-34c	Upregulated	0.430993	6.38758	1.73353e-19	1.23938e-17
hsa-miR-4420	Upregulated	0.764864	2.93859	1.06922e-05	0.000120018
hsa-miR-7848	Upregulated	-0.362174	2.84856	9.70718e-06	0.000111556
hsa-miR-4635	Upregulated	-0.357718	1.62302	0.000290077	0.00215401
hsa-miR-6075	Upregulated	0.0819399	5.12964	8.7318e-14	3.4172e-12
hsa-miR-6740	Downregulated	0.323447	-2.43937	0.000144821	0.00119958
hsa-miR-6797	Downregulated	-0.0321532	-4.40562	1.00183e-19	7.63498e-18
hsa-miR-4539	Downregulated	0.582022	-3.28303	2.90904e-06	3.86448e-05
