# Supplementary material for: Identification of Prognostic miRNAs Associated With Immune Cell Tumor Infiltration Predictive of Clinical Outcomes in Patients With Non-Small Cell Lung Cancer
Source: Front Oncol. 2021 Jul 1;11:705869. doi: 10.3389/fonc.2021.705869 (PMC8281680; doi:10.3389/fonc.2021.705869)
Supplement: Supplementary file 8 [file Table_3.xlsx]

## Sheet: uni
Univariate analysis of expression levels of 49 overlap gene with overall survival as dependent variable.
geneName	coef	exp(coef)[HR]	se(coef)	Z[coef/se]	Pr(>|Z|)[pval]	lower.95	upper.95	Likelihood ratio test	Wald test	Log rank test
ANKRD33B	0.0566604	1.0583	0.0286009	1.98107	0.0475836	1.0006	1.11932	0.0495994	0.0475836	0.0477146
SFRP1	0.0365261	1.0372	0.0183529	1.99021	0.0465682	1.00056	1.07519	0.047206	0.0465682	0.0467643
ENTPD7	0.120728	1.12832	0.0605994	1.99223	0.0463455	1.00196	1.27061	0.0465642	0.0463455	0.0463088
UNG	0.131407	1.14043	0.065741	1.99886	0.0456236	1.00256	1.29726	0.0450869	0.0456236	0.0454845
RHCG	0.0207816	1.021	0.010369	2.00421	0.0450472	1.00046	1.04196	0.043662	0.0450472	0.0450408
PCSK9	0.0400301	1.04084	0.0199253	2.00901	0.0445365	1.00098	1.08229	0.0412794	0.0445365	0.0448247
DLX2	0.0214509	1.02168	0.0104967	2.04359	0.0409937	1.00088	1.04292	0.0385189	0.0409937	0.0407569
THBS1	0.0785437	1.08171	0.0381253	2.06014	0.0393847	1.00383	1.16564	0.0388909	0.0393847	0.0393746
DARS2	0.1462	1.15743	0.0709604	2.0603	0.0393701	1.00715	1.33013	0.0397032	0.0393701	0.0392876
HOXD11	0.0165226	1.01666	0.00782019	2.11281	0.034617	1.0012	1.03236	0.0328765	0.034617	0.0343084
UBE2S	0.0876305	1.09158	0.0405372	2.16173	0.0306391	1.00821	1.18185	0.0298281	0.0306391	0.0305688
MUC2	0.0295202	1.02996	0.0132659	2.22526	0.0260636	1.00353	1.05709	0.0258006	0.0260636	0.0261645
NCAPG2	0.128853	1.13752	0.0578819	2.22613	0.0260051	1.01553	1.27418	0.0249957	0.0260051	0.0259104
UHRF1	0.0962151	1.101	0.042927	2.24136	0.0250025	1.01215	1.19764	0.0230993	0.0250025	0.0249604
PABPC1	0.16897	1.18408	0.0745442	2.2667	0.0234083	1.02313	1.37036	0.0234448	0.0234083	0.0234223
FHL2	0.082361	1.08585	0.0363197	2.26766	0.0233497	1.01124	1.16596	0.0226624	0.0233497	0.0232687
CAV1	0.0825723	1.08608	0.0362805	2.27594	0.0228494	1.01153	1.16612	0.023188	0.0228494	0.0228588
COL1A1	0.0704468	1.07299	0.0307559	2.29051	0.0219917	1.01022	1.13966	0.0215064	0.0219917	0.0219965
ZC3H12C	0.133176	1.14245	0.0573105	2.32377	0.0201377	1.02107	1.27826	0.0188518	0.0201377	0.0202434
CENPU	0.10578	1.11158	0.0454016	2.32987	0.0198133	1.01694	1.21503	0.0184088	0.0198133	0.0197651
SLC6A17	0.0467077	1.04782	0.0197225	2.36824	0.0178728	1.00808	1.08911	0.0158359	0.0178728	0.0181793
STYK1	0.105948	1.11176	0.0445988	2.37559	0.0175211	1.01871	1.21332	0.0155908	0.0175211	0.0177899
GREM1	0.0600037	1.06184	0.0245509	2.44406	0.0145232	1.01196	1.11418	0.0131825	0.0145232	0.0145428
HOXC4	0.0798629	1.08314	0.0321701	2.48252	0.0130457	1.01695	1.15363	0.0126694	0.0130457	0.0130346
SLC16A1	0.068444	1.07084	0.0265753	2.57548	0.0100102	1.01649	1.1281	0.00932145	0.0100102	0.00991271
EPHB2	0.0955313	1.10024	0.0369284	2.58694	0.00968336	1.02342	1.18283	0.00927935	0.00968336	0.00971323
S100A16	0.112955	1.11958	0.0429476	2.63007	0.00853677	1.0292	1.2179	0.00779219	0.00853677	0.00855533
E2F7	0.0754897	1.07841	0.0284461	2.65378	0.00795964	1.01993	1.14024	0.0073053	0.00795964	0.00786664
TK1	0.115195	1.12209	0.0432857	2.66127	0.00778463	1.03082	1.22144	0.00685602	0.00778463	0.00774939
IGF2BP1	0.0318669	1.03238	0.0119655	2.66323	0.00773937	1.00845	1.05688	0.00695464	0.00773937	0.00771174
A1CF	0.0366775	1.03736	0.0136494	2.68713	0.00720697	1.00997	1.06548	0.00704394	0.00720697	0.00717574
SERPINA4	0.024613	1.02492	0.00898864	2.73824	0.00617699	1.00702	1.04313	0.00603153	0.00617699	0.00608562
FAM83H	0.164881	1.17925	0.060087	2.74404	0.0060689	1.04824	1.32664	0.00563476	0.0060689	0.0060403
KIF2C	0.116283	1.12331	0.0413031	2.81536	0.00487228	1.03596	1.21803	0.00404562	0.00487228	0.00481213
SGO1	0.127045	1.13547	0.044447	2.85836	0.00425842	1.04074	1.23882	0.003409	0.00425842	0.00421451
STRIP2	0.0973097	1.1022	0.0330313	2.94598	0.00321931	1.03311	1.17592	0.00357693	0.00321931	0.00319924
PKM	0.216631	1.24189	0.0730582	2.96518	0.00302503	1.0762	1.43307	0.00312916	0.00302503	0.00302731
CCNA2	0.123083	1.13098	0.0409729	3.00401	0.00266449	1.04371	1.22555	0.00220718	0.00266449	0.00262973
ALDOA	0.222326	1.24898	0.0729158	3.04907	0.00229549	1.08265	1.44086	0.00225442	0.00229549	0.00228151
SHCBP1	0.164278	1.17854	0.0515221	3.18849	0.0014302	1.06534	1.30377	0.00112479	0.0014302	0.00143224
CREG2	0.0676768	1.07002	0.0209393	3.23205	0.00122905	1.02699	1.11485	0.00113501	0.00122905	0.00123619
PSG3	0.0348897	1.03551	0.0107367	3.24957	0.00115579	1.01394	1.05753	0.00156854	0.00115579	0.00110886
SLC7A5	0.115834	1.12281	0.0349641	3.31295	0.000923182	1.04844	1.20245	0.0008688	0.000923182	0.000912416
PDGFB	0.172443	1.1882	0.0509605	3.38385	0.000714759	1.07526	1.31301	0.00071948	0.000714759	0.000723775
LY6K	0.0575368	1.05922	0.0168346	3.41777	0.000631376	1.02485	1.09476	0.000392638	0.000631376	0.000632092
GNPNAT1	0.240565	1.27197	0.0681232	3.53132	0.000413491	1.11299	1.45366	0.000477121	0.000413491	0.000421566
BEST3	0.0466962	1.0478	0.0126944	3.67849	0.000234619	1.02206	1.0742	0.000203332	0.000234619	0.000227599
VEGFC	0.176676	1.19324	0.0401572	4.39961	1.08e-05	1.10293	1.29096	1.65e-05	1.08e-05	1.17e-05
LDHA	0.308425	1.36128	0.069365	4.44641	8.73e-06	1.18824	1.55952	8.45e-06	8.73e-06	8.78e-06
