# Supplementary material for: Identification of Prognostic miRNAs Associated With Immune Cell Tumor Infiltration Predictive of Clinical Outcomes in Patients With Non-Small Cell Lung Cancer
Source: Front Oncol. 2021 Jul 1;11:705869. doi: 10.3389/fonc.2021.705869 (PMC8281680; doi:10.3389/fonc.2021.705869)
Supplement: Supplementary file 9 [file Table_4.xlsx]

## Sheet: mul
Multivariate analysis of expression levels of 6 overlap gene with overall survival as dependent variable.
geneName	coef	exp(coef)[HR]	se(coef)	Z[coef/se]	Pr(>|Z|)[pval]	lower.95	upper.95	Likelihood ratio test	Wald test	Log rank test
VEGFC	0.11897	1.12634	0.0563544	2.1111	0.0347637	1.00855	1.25787	7.85e-07	8.47e-07	5.66e-07
BEST3	0.0339046	1.03449	0.0154095	2.20023	0.0277904	1.00371	1.06621	7.85e-07	8.47e-07	5.66e-07
A1CF	0.035145	1.03577	0.0157504	2.23137	0.0256564	1.00428	1.06824	7.85e-07	8.47e-07	5.66e-07
ALDOA	0.26082	1.29799	0.115986	2.24871	0.024531	1.03406	1.6293	7.85e-07	8.47e-07	5.66e-07
HOXC4	0.095997	1.10076	0.0416121	2.30695	0.0210577	1.01454	1.19429	7.85e-07	8.47e-07	5.66e-07
PDGFB	0.171337	1.18689	0.0717325	2.38856	0.0169147	1.03122	1.36606	7.85e-07	8.47e-07	5.66e-07
